# Supplementary material for: Bioconversion of coal to methane by microbial communities from soil and from an opencast mine in the Xilingol grassland of northeast China
Source: Biotechnol Biofuels. 2019 Oct 8;12:236. doi: 10.1186/s13068-019-1572-y (PMC6781394; doi:10.1186/s13068-019-1572-y)
Supplement: Supplementary file 1 — Additional file 1: Table S1. Detailed quality results of the sequencing data. [file 13068_2019_1572_MOESM1_ESM.xls]

Table S1 Detailed quality results of the sequencing data.
Sample Name	Raw PE(#)	Combined(#)	Qualified(#)	Nochime(#)	Base(nt)	AvgLen(nt)	Q30	GC%
CS1	90,125	85,970	83,388	81,693	20,643,395	253	95.45	58
CS2	86,224	82,331	80,023	76,252	19,255,318	253	95.73	58.25
CS3	83,583	80,289	78,127	76,797	19,414,820	253	95.82	58.24
SS1	54,826	51,989	50,527	48,572	12,270,013	253	95.32	57.6
SS2	98,594	94,362	91,790	89,556	22,634,370	253	95.66	58.05
SS3	99,803	95,631	93,079	88,845	22,454,605	253	95.68	57.67
coal	84,009	80,632	78,433	75,985	19,207,751	253	95.66	55.54
CS represnts covering soil; SS represents surrounding soil.
