# Supplementary material for: Bioconversion of coal to methane by microbial communities from soil and from an opencast mine in the Xilingol grassland of northeast China
Source: Biotechnol Biofuels. 2019 Oct 8;12:236. doi: 10.1186/s13068-019-1572-y (PMC6781394; doi:10.1186/s13068-019-1572-y)
Supplement: Supplementary file 2 — Additional file 2: Table S2. Weighted UniFrac distances matrix for microbial communities in covering and surrounding soil samples. [file 13068_2019_1572_MOESM2_ESM.xls]

## Sheet: weighted_unifrac_dm
Table S2 Weighted UniFrac distances matrix for microbial communities in covering and surrounding soil samples.
	CS1	CS2	CS3	SS1	SS2	SS2
CS1	0	0.0360758	0.0191963	0.0205879	0.0144589	0.0158095
CS2	0.236827	0	0.0266754	0.050606	0.0372433	0.0266754
CS3	0.0887289	0.220327	0	0.0318129	0.0280323	0.0246313
SS1	0.154221	0.279069	0.140903	0	0.0165713	0.0318536
SS2	0.0950269	0.272952	0.10889	0.16404	0	0.0226593
SS3	0.17722	0.30334	0.19263	0.198445	0.152082	0
CS, represents covering soil; SS, represents surrounding soil.
The weighted UniFrac distances for bacterial and archaeal communities are indicated by red and blue color, respectively.
