# Supplementary material for: Bioconversion of coal to methane by microbial communities from soil and from an opencast mine in the Xilingol grassland of northeast China
Source: Biotechnol Biofuels. 2019 Oct 8;12:236. doi: 10.1186/s13068-019-1572-y (PMC6781394; doi:10.1186/s13068-019-1572-y)
Supplement: Supplementary file 3 — Additional file 3: Table S3. The phylogenetic classification at genera level of bacteria and archaea for the soil and coal samples. [file 13068_2019_1572_MOESM3_ESM.xlsx]

## Sheet: bacteria
Table S3 The phylogenetic classification at genera level of bacteria for the soil and coal samples.
Taxonomy	Pseudarthrobacter	Brevundimonas	Methylotenera	Marinobacter	Parvibaculum	unidentified_NS11-12_marine_group	Methylomonas	Solirubrobacter	Gaiella	unidentified_Chloroplast	SM1A02	Thiobacillus	Terrimicrobium	Pseudomonas	Alcanivorax	Devosia	Rheinheimera	Sediminibacterium	Hydrogenophaga	Mycobacterium	Sphingomonas	Streptomyces	H16	Elstera	CL500-29_marine_group	Staphylococcus	hgcI_clade	Candidatus_Nitrososphaera	Dethiobacter	[Desulfobacterium]_catecholicum_group	Others
CS1	0.00426517	0.000658055	0.000389959	0.000658055	0.000194979	0.000219352	0.000414331	0.023885	0.0274921	0.000365586	0.000170607	0.000194979	0.000121862	0.000414331	0.000316841	0.000170607	9.75e-05	0.000170607	0.000121862	0.00896905	0.00587375	0.0227638	0.0155009	0.000170607	0.000292469	0.000170607	0.000268097	0.00970022	0.000438703	0.000121862	0.875408
CS2	0.00270534	0.000755545	0.000316841	0.000584938	0.000121862	0.000146234	0.000243724	0.0561053	0.0531075	0.000316841	0.000292469	0.000146234	4.87e-05	0.000463076	0.000292469	0.000292469	0.000146234	7.31e-05	0.000268097	0.00877407	0.00414331	0.0140629	0.00738484	2.44e-05	0.000365586	0.000146234	0.000243724	0.00163295	0.000292469	0.000170607	0.846332
CS3	0.00314404	0.000511821	0.000194979	0.000755545	0.000194979	0.000121862	0.000292469	0.0244943	0.0375579	0.000438703	0.000341214	9.75e-05	9.75e-05	0.000560565	0.000292469	0.000194979	0.000170607	0.000146234	0.000121862	0.00894467	0.00294906	0.00604436	0.017865	9.75e-05	0.000389959	0.000170607	0.000146234	0.00940775	0.000292469	0.000146234	0.883817
SS1	0.00460639	0.00119425	0.000292469	0.00104801	0.000146234	0.00102364	0.000560565	0.0241531	0.0284913	0.000268097	0.000341214	0.000292469	0.000170607	0.00060931	0.000389959	0.000146234	0.000243724	0.000658055	0.000316841	0.00645869	0.00472825	0.00472825	0.0122106	4.87e-05	0.000463076	0.000219352	0.000121862	0.0114307	0.000438703	0.000170607	0.894029
SS2	0.00438703	0.000828662	0.000316841	0.00060931	0.000170607	0.000292469	0.000292469	0.0245186	0.0235194	0.000316841	0.000268097	0.000219352	0.000121862	0.000414331	0.000633683	0.000365586	0.000194979	0.000170607	0.000268097	0.00909091	0.00407019	0.0167682	0.0212284	7.31e-05	0.000341214	0.000170607	0.000268097	0.0111382	0.000365586	0.000194979	0.878382
SS3	0.00835974	0.00109676	0.000341214	0.000731172	0.000243724	0.000219352	0.000365586	0.0162077	0.0259566	0.000877407	7.31e-05	0.00477699	0.000146234	0.000560565	0.000487448	0.00243724	0.000219352	0.000170607	0.000365586	0.0038021	0.0152328	0.0150621	0.022642	0.000121862	0.000268097	0.000219352	0.000292469	0.0177431	0.000194979	0.000170607	0.860614
coal	0.250548	0.00243724	0.00155983	0.0276383	0.000170607	0.000194979	0.000389959	0.00251036	0.00226663	0.0021204	0.0007068	0.0018523	0.000194979	0.0330246	0.0228613	0.000877407	0.0028272	0.00080429	0.00801852	0.00297343	0.00492323	0.00251036	0.00102364	9.75e-05	0.00146235	0.0195467	0.000658055	2.44e-05	0.0176213	0.000341214	0.587814
CS represents covering soil; SS represents surrounding soil.

## Sheet: archaea
Table S3 The phylogenetic classification at genera level of archaea for the soil and coal samples.
Taxonomy	Methanobacterium	Candidatus_Nitrososphaera	Methanosarcina	unidentified_.DHVEG-6.	Methanomassiliicoccus	Candidatus_Nitrosoarchaeum	Others
CS1	0.00618557	0.129897	0	0	0	0.00206186	0.861856
CS2	0.00206186	0.162887	0.00206186	0	0	0	0.83299
CS3	0	0.173196	0	0	0	0	0.826804
SS1	0.00206186	0.187629	0	0	0	0	0.810309
SS2	0.00206186	0.150515	0	0	0	0	0.847423
SS3	0	0.195876	0	0	0	0	0.804124
COAL	0.0556701	0.0886598	0.0494845	0	0.00412371	0	0.802062
